# Supplementary material for: A Recombinant Turkey Herpesvirus Expressing the F Protein of Newcastle Disease Virus Genotype XII Generated by NHEJ-CRISPR/Cas9 and Cre-LoxP Systems Confers Protection against Genotype XII Challenge in Chickens
Source: Viruses. 2022 Apr 11;14(4):793. doi: 10.3390/v14040793 (PMC9030537; doi:10.3390/v14040793)
Supplement: Supplementary file 1 [file viruses-14-00793-s001.zip]

Archive with 1 entries (1 files):
- viruses-1620051-supplementary.pdf
